# Supplementary material for: Genomic Analysis Illustrated a Single Introduction and Evolution of Israeli Bluetongue Serotype 8 Virus Population 2008–2019
Source: Microorganisms. 2021 Sep 14;9(9):1955. doi: 10.3390/microorganisms9091955 (PMC8470199; doi:10.3390/microorganisms9091955)
Supplement: Supplementary file 1 [file microorganisms-09-01955-s001.zip]

Archive with 3 entries (3 files):
- Table S1-primers.pdf
- Table S2-data on BTV-8 strains.pdf
- Table S3-seq.pdf
